# Supplementary material for: Altered gut microbial networks and metabolic pathways in multiple system atrophy: a comparative 16S rRNA study
Source: Front Neurosci. 2025 Aug 13;19:1623165. doi: 10.3389/fnins.2025.1623165 (PMC12380817; doi:10.3389/fnins.2025.1623165)
Supplement: Supplementary file 2 [file Data_Sheet_2.csv]

DADA2_genus_count
genus	d__Archaea;p__Euryarchaeota;c__Methanobacteria;o__Methanobacteriales;f__Methanobacteriaceae;g__Methanobrevibacter	d__Archaea;p__Euryarchaeota;c__Methanobacteria;o__Methanobacteriales;f__Methanobacteriaceae;g__Methanosphaera	d__Bacteria;p__Actinobacteriota;c__Actinobacteria;o__Actinomycetales;f__Actinomycetaceae;g__Actinomyces	d__Bacteria;p__Actinobacteriota;c__Actinobacteria;o__Actinomycetales;f__Actinomycetaceae;g__F0332	d__Bacteria;p__Actinobacteriota;c__Actinobacteria;o__Bifidobacteriales;f__Bifidobacteriaceae;g__Bifidobacterium	d__Bacteria;p__Actinobacteriota;c__Actinobacteria;o__Corynebacteriales;f__Corynebacteriaceae;g__Corynebacterium	d__Bacteria;p__Actinobacteriota;c__Actinobacteria;o__Micrococcales;f__Micrococcaceae;g__Rothia	d__Bacteria;p__Actinobacteriota;c__Coriobacteriia;o__Coriobacteriales;f__Atopobiaceae;g__Olsenella	d__Bacteria;p__Actinobacteriota;c__Coriobacteriia;o__Coriobacteriales;f__Atopobiaceae;g__uncultured	d__Bacteria;p__Actinobacteriota;c__Coriobacteriia;o__Coriobacteriales;f__Coriobacteriaceae;g__Collinsella	d__Bacteria;p__Actinobacteriota;c__Coriobacteriia;o__Coriobacteriales;f__Coriobacteriales_Incertae_Sedis;g__Raoultibacter	d__Bacteria;p__Actinobacteriota;c__Coriobacteriia;o__Coriobacteriales;f__Coriobacteriales_Incertae_Sedis;g__uncultured	d__Bacteria;p__Actinobacteriota;c__Coriobacteriia;o__Coriobacteriales;f__Eggerthellaceae;g__Adlercreutzia	d__Bacteria;p__Actinobacteriota;c__Coriobacteriia;o__Coriobacteriales;f__Eggerthellaceae;g__CHKCI002	d__Bacteria;p__Actinobacteriota;c__Coriobacteriia;o__Coriobacteriales;f__Eggerthellaceae;g__Eggerthella	d__Bacteria;p__Actinobacteriota;c__Coriobacteriia;o__Coriobacteriales;f__Eggerthellaceae;g__Enterorhabdus	d__Bacteria;p__Actinobacteriota;c__Coriobacteriia;o__Coriobacteriales;f__Eggerthellaceae;g__Gordonibacter	d__Bacteria;p__Actinobacteriota;c__Coriobacteriia;o__Coriobacteriales;f__Eggerthellaceae;g__Paraeggerthella	d__Bacteria;p__Actinobacteriota;c__Coriobacteriia;o__Coriobacteriales;f__Eggerthellaceae;g__Senegalimassilia	d__Bacteria;p__Actinobacteriota;c__Coriobacteriia;o__Coriobacteriales;f__Eggerthellaceae;g__Slackia	d__Bacteria;p__Actinobacteriota;c__Coriobacteriia;o__Coriobacteriales;f__Eggerthellaceae;g__uncultured	d__Bacteria;p__Actinobacteriota;c__Coriobacteriia;o__Coriobacteriales;f__uncultured;g__uncultured	d__Bacteria;p__Bacteroidota;c__Bacteroidia;o__Bacteroidales;f__Bacteroidaceae;g__Bacteroides	d__Bacteria;p__Bacteroidota;c__Bacteroidia;o__Bacteroidales;f__Barnesiellaceae;g__Barnesiella	d__Bacteria;p__Bacteroidota;c__Bacteroidia;o__Bacteroidales;f__Marinifilaceae;g__Butyricimonas	d__Bacteria;p__Bacteroidota;c__Bacteroidia;o__Bacteroidales;f__Marinifilaceae;g__Odoribacter	d__Bacteria;p__Bacteroidota;c__Bacteroidia;o__Bacteroidales;f__Muribaculaceae;g__Muribaculaceae	d__Bacteria;p__Bacteroidota;c__Bacteroidia;o__Bacteroidales;f__Prevotellaceae;__	d__Bacteria;p__Bacteroidota;c__Bacteroidia;o__Bacteroidales;f__Prevotellaceae;g__Alloprevotella	d__Bacteria;p__Bacteroidota;c__Bacteroidia;o__Bacteroidales;f__Prevotellaceae;g__Paraprevotella	d__Bacteria;p__Bacteroidota;c__Bacteroidia;o__Bacteroidales;f__Prevotellaceae;g__Prevotella	d__Bacteria;p__Bacteroidota;c__Bacteroidia;o__Bacteroidales;f__Prevotellaceae;g__Prevotella_9	d__Bacteria;p__Bacteroidota;c__Bacteroidia;o__Bacteroidales;f__Rikenellaceae;g__Alistipes	d__Bacteria;p__Bacteroidota;c__Bacteroidia;o__Bacteroidales;f__Tannerellaceae;g__Parabacteroides	d__Bacteria;p__Bacteroidota;c__Bacteroidia;o__Bacteroidales;f__Tannerellaceae;g__Tannerellaceae	d__Bacteria;p__Bacteroidota;c__Bacteroidia;o__Bacteroidales;f__uncultured;g__uncultured	d__Bacteria;p__Desulfobacterota;c__Desulfovibrionia;o__Desulfovibrionales;f__Desulfovibrionaceae;g__Bilophila	d__Bacteria;p__Desulfobacterota;c__Desulfovibrionia;o__Desulfovibrionales;f__Desulfovibrionaceae;g__Desulfovibrio	d__Bacteria;p__Firmicutes;c__Bacilli;o__Erysipelotrichales;f__Erysipelatoclostridiaceae;g__Candidatus_Stoquefichus	d__Bacteria;p__Firmicutes;c__Bacilli;o__Erysipelotrichales;f__Erysipelatoclostridiaceae;g__Catenibacterium	d__Bacteria;p__Firmicutes;c__Bacilli;o__Erysipelotrichales;f__Erysipelatoclostridiaceae;g__Coprobacillus	d__Bacteria;p__Firmicutes;c__Bacilli;o__Erysipelotrichales;f__Erysipelatoclostridiaceae;g__Erysipelatoclostridium	d__Bacteria;p__Firmicutes;c__Bacilli;o__Erysipelotrichales;f__Erysipelatoclostridiaceae;g__Erysipelotrichaceae_UCG-003	d__Bacteria;p__Firmicutes;c__Bacilli;o__Erysipelotrichales;f__Erysipelotrichaceae;g__[Clostridium]_innocuum_group	d__Bacteria;p__Firmicutes;c__Bacilli;o__Erysipelotrichales;f__Erysipelotrichaceae;g__Allobaculum	d__Bacteria;p__Firmicutes;c__Bacilli;o__Erysipelotrichales;f__Erysipelotrichaceae;g__Catenisphaera	d__Bacteria;p__Firmicutes;c__Bacilli;o__Erysipelotrichales;f__Erysipelotrichaceae;g__Dielma	d__Bacteria;p__Firmicutes;c__Bacilli;o__Erysipelotrichales;f__Erysipelotrichaceae;g__Faecalicoccus	d__Bacteria;p__Firmicutes;c__Bacilli;o__Erysipelotrichales;f__Erysipelotrichaceae;g__Faecalitalea
HC1	0	0	0	0	564	0	0	0	0	335	0	0	0	0	8	0	0	0	0	0	0	0	55	18	0	0	6	0	0	0	0	88	24	9	0	0	0	0	0	0	0	0	65	3	0	0	0	0	0
HC10	0	0	0	0	186	0	0	0	0	282	0	0	16	0	0	0	0	0	0	0	0	0	181	19	0	0	0	0	0	11	0	31	43	0	0	0	0	3	0	0	0	0	68	0	0	0	0	0	0
HC11	0	0	0	0	213	0	0	0	0	0	0	0	0	0	31	0	0	0	0	0	0	0	0	0	0	0	0	0	0	0	0	0	0	0	0	0	0	0	0	0	0	5	0	0	0	0	0	0	0
HC12	0	0	0	0	94	0	0	0	0	99	0	0	0	0	0	0	0	0	12	0	0	0	51	0	8	4	0	0	0	38	20	169	25	8	0	0	0	0	0	0	0	0	37	0	0	0	0	0	0
HC13	0	0	0	0	62	0	0	0	0	16	0	0	0	0	6	0	0	0	0	0	0	0	443	0	0	0	0	0	0	29	0	0	3	0	0	0	0	0	0	0	0	0	163	6	0	0	0	0	0
HC14	0	0	0	0	489	0	0	0	23	701	0	0	0	0	77	0	0	0	0	0	0	0	0	0	0	0	0	0	0	0	0	0	0	0	0	0	0	0	27	0	0	0	254	0	0	0	0	0	15
HC15	0	0	0	0	187	0	0	0	0	548	5	0	0	0	46	0	0	0	0	0	0	0	16	0	0	0	0	0	0	0	0	0	0	0	0	0	0	0	0	0	0	0	181	16	0	0	0	0	0
HC16	0	0	0	0	49	0	0	0	0	67	0	33	9	0	0	0	0	0	67	0	0	0	56	5	0	6	0	0	0	0	0	9	24	18	0	0	0	0	0	0	0	0	214	0	0	0	0	0	0
HC17	0	0	0	0	41	0	0	0	0	153	0	0	0	0	21	0	0	0	0	44	0	0	454	0	0	0	0	0	0	0	22	31	13	45	0	0	0	0	0	265	0	3	0	0	0	0	0	0	0
HC18	0	0	0	0	453	0	0	11	0	458	0	25	0	0	6	0	0	0	0	0	0	2	0	0	0	0	0	0	0	0	0	0	4	0	0	0	0	0	0	0	0	0	124	0	0	0	0	0	0
HC19	0	0	0	0	68	0	9	0	0	302	0	0	0	0	16	0	0	0	0	16	0	0	0	0	0	0	0	0	0	0	0	0	0	0	0	0	0	0	0	175	0	0	26	0	0	0	0	0	0
HC2	0	0	0	0	91	0	0	0	0	412	0	0	0	0	10	0	0	0	0	0	0	0	0	0	0	0	0	0	0	0	0	0	0	0	0	0	0	0	0	135	0	0	0	0	0	0	0	0	0
HC20	0	0	0	0	348	0	0	0	0	222	0	45	0	0	27	0	0	0	0	0	0	0	96	0	0	0	0	0	0	0	0	0	0	0	0	0	0	0	0	0	0	0	23	0	0	0	0	0	0
HC21	0	0	0	0	758	0	0	0	0	0	0	0	0	0	60	0	0	0	0	0	0	0	19	0	0	0	0	0	0	0	0	0	0	0	0	0	0	0	29	0	0	10	0	6	0	0	0	0	0
HC22	0	23	0	0	36	0	0	0	0	139	0	0	10	0	0	0	0	0	0	0	0	0	343	0	4	2	0	0	0	0	0	0	11	0	0	0	0	6	0	0	0	0	155	0	0	0	0	0	0
HC23	0	0	7	0	194	0	0	0	0	0	0	0	0	0	86	0	0	0	152	0	0	0	59	0	0	0	0	0	0	0	0	0	5	0	0	0	0	0	0	0	0	13	114	18	0	0	0	0	0
HC24	0	0	0	0	17	0	0	0	0	666	0	7	0	0	6	0	0	0	0	0	0	0	0	0	0	0	0	0	0	0	0	0	0	0	0	0	0	0	0	0	3	0	0	0	0	0	0	0	0
HC25	0	0	0	0	806	0	0	4	0	242	3	5	43	0	0	0	0	0	41	0	0	0	0	0	0	0	0	0	0	0	0	6	4	0	0	0	0	0	0	0	0	0	20	0	0	0	0	0	0
HC26	0	0	0	0	21	0	0	0	0	271	0	0	20	0	7	0	0	0	0	0	0	0	74	0	0	0	0	0	0	0	0	15	33	0	0	0	0	0	0	0	0	0	372	0	0	0	0	0	0
HC27	0	0	0	0	17	0	0	0	0	280	0	0	0	0	8	0	0	0	0	0	0	0	171	10	2	0	0	0	0	0	0	0	0	0	0	0	0	0	0	0	0	12	0	0	0	0	0	0	2
HC3	0	0	0	0	373	0	0	0	2	0	11	0	244	0	24	0	0	0	0	0	0	0	267	0	0	0	0	0	0	0	0	0	29	0	0	0	0	0	0	0	0	5	0	4	0	0	0	0	0
HC4	0	0	0	0	227	0	0	0	0	198	0	0	20	0	0	0	0	0	0	19	0	0	268	0	0	0	0	0	0	0	0	0	22	0	0	0	0	0	0	0	0	0	285	0	0	0	0	0	0
HC5	0	0	0	0	762	0	0	0	0	43	0	0	0	0	74	0	0	0	0	0	0	0	574	0	9	0	0	0	0	24	0	0	0	47	0	0	0	0	0	0	0	40	271	19	0	0	0	0	0
HC6	0	0	0	0	715	0	0	0	0	0	0	0	0	0	152	0	0	0	0	0	0	0	1015	5	0	7	0	0	0	0	0	0	9	0	0	0	0	0	0	0	73	0	44	0	0	0	4	0	16
HC7	0	0	0	0	596	0	0	0	0	576	9	0	0	0	39	0	0	0	0	0	0	0	226	0	0	0	0	0	0	0	0	0	0	42	0	0	0	17	0	0	0	75	11	7	0	0	0	0	0
HC8	0	0	0	0	16	0	0	0	0	155	0	10	0	0	0	0	4	0	0	0	0	0	461	0	5	18	0	0	0	0	0	0	62	28	0	0	0	0	0	0	0	11	57	9	0	0	0	0	0
HC9	0	0	0	0	139	0	0	0	0	226	0	6	10	7	0	0	0	0	0	39	0	0	69	0	0	20	44	8	15	0	4	34	15	18	0	0	0	0	0	263	0	0	0	0	0	0	0	0	0
MSA1	0	0	0	0	190	0	0	0	0	222	0	79	10	0	0	0	0	0	0	48	0	0	57	0	0	0	5	0	0	0	0	0	9	0	0	0	0	0	0	0	0	0	31	0	0	0	0	0	0
MSA10	0	0	7	0	297	0	0	5	7	328	0	0	0	0	0	0	0	0	32	0	0	0	0	0	0	0	0	0	0	0	0	0	5	0	0	0	0	0	0	0	0	0	218	0	0	0	0	0	0
MSA11	0	0	0	0	161	0	0	0	3	400	0	0	8	0	0	0	0	0	0	0	0	0	51	0	0	0	2	0	0	0	0	0	2	4	0	0	0	0	0	0	0	0	136	0	0	0	0	0	0
MSA12	0	0	0	4	16	0	0	0	0	0	51	0	0	0	319	0	0	0	0	0	0	0	30	0	0	0	0	0	0	0	0	0	0	69	28	0	0	0	0	0	7	203	0	0	0	0	0	0	10
MSA13	0	0	0	0	811	0	0	0	0	0	0	0	0	0	102	0	0	0	0	0	0	0	21	0	0	0	0	0	0	0	0	0	0	0	0	0	0	0	0	0	0	50	0	36	0	0	0	0	0
MSA14	0	0	0	0	368	0	0	0	0	540	0	0	0	0	0	0	0	0	18	0	0	0	0	0	0	0	0	0	0	0	0	0	0	0	0	0	0	0	0	0	0	4	0	0	0	0	0	0	0
MSA15	0	0	0	0	0	0	0	2	0	170	0	14	0	0	0	0	0	0	0	13	0	0	243	17	12	15	0	0	0	14	4	152	28	36	10	0	8	0	0	0	0	0	19	0	0	0	0	0	0
MSA16	0	0	2	0	32	0	0	0	0	72	3	0	0	0	0	0	0	0	0	6	47	0	75	0	0	0	0	0	0	0	0	0	55	11	0	0	0	0	0	0	0	0	20	0	0	0	0	0	0
MSA17	0	0	0	0	0	0	0	3	0	277	0	3	0	0	0	0	0	0	0	9	0	0	14	0	0	0	0	0	0	0	0	13	8	19	0	0	0	0	0	132	0	0	0	0	0	0	0	0	0
MSA18	0	0	0	0	417	0	0	0	0	362	0	0	23	0	0	0	0	0	0	31	0	0	162	0	11	31	0	0	0	0	0	4	20	24	0	0	0	0	0	0	0	5	90	2	0	0	0	0	0
MSA19	0	0	0	0	10	0	0	0	0	461	0	46	26	0	6	0	5	0	0	0	0	0	49	0	0	0	0	0	0	0	0	0	0	8	0	0	0	0	0	0	0	0	14	9	0	0	0	0	0
MSA2	0	0	0	0	20	0	0	0	0	227	0	10	0	0	0	9	0	0	45	0	0	0	117	0	0	3	0	0	0	3	6	53	13	39	14	0	17	33	0	30	0	0	46	0	0	181	0	0	2
MSA20	0	0	0	0	495	0	0	0	0	28	0	0	0	0	7	0	0	0	0	0	0	0	12	0	0	0	0	0	0	0	0	0	0	0	0	0	0	0	0	440	0	5	238	0	0	0	0	0	0
MSA21	57	51	0	0	376	0	0	0	0	149	0	0	0	7	0	0	0	0	10	11	0	0	89	4	0	8	5	0	0	0	0	0	0	8	25	0	0	0	0	0	0	0	0	8	0	0	0	0	0
MSA22	0	0	0	0	35	0	2	0	11	620	0	10	0	14	8	0	0	0	0	0	0	0	3	0	0	0	0	0	0	0	0	0	2	0	0	0	0	0	0	0	0	0	61	0	66	6	0	11	0
MSA23	71	0	0	0	0	0	0	0	3	224	0	5	10	0	0	0	0	0	27	0	0	5	33	3	0	0	0	0	0	18	0	0	13	9	0	0	0	0	0	0	0	0	55	0	0	170	0	0	0
MSA26	0	0	0	0	31	0	0	0	0	448	0	39	30	0	0	0	8	0	0	0	0	0	80	4	0	7	15	0	0	0	9	0	25	22	0	0	0	0	0	0	0	0	185	0	0	0	0	0	0
MSA3	0	0	0	0	404	0	0	0	0	667	0	0	0	0	42	0	0	0	0	0	0	0	103	0	0	0	0	0	0	0	0	0	12	5	0	0	0	0	0	0	0	30	0	0	0	0	0	0	64
MSA4	0	0	0	0	31	0	0	12	0	256	0	0	0	0	4	0	0	0	21	0	0	0	322	0	19	14	0	0	0	0	0	0	18	52	0	0	0	0	0	0	0	38	44	0	0	0	0	0	2
MSA5	0	0	0	0	36	0	0	0	0	249	0	139	105	0	28	0	6	0	0	0	0	0	40	0	6	0	0	0	0	0	0	10	32	0	0	0	0	0	0	265	0	0	21	0	0	0	0	0	0
MSA6	0	0	0	0	553	3	0	0	0	526	26	0	0	0	243	0	0	0	0	0	0	0	6	0	0	0	0	0	0	0	0	0	0	0	0	0	0	0	0	0	0	119	0	27	0	0	0	0	0
MSA7	0	0	0	0	213	0	0	0	6	495	0	0	0	0	18	0	13	0	0	0	26	0	0	0	0	0	0	0	0	0	0	0	13	0	0	0	0	0	0	0	0	0	57	0	0	0	0	0	0
MSA8	7	0	0	0	90	0	0	0	4	583	0	0	0	0	0	0	0	0	0	2	11	0	10	0	0	0	0	0	0	0	0	0	5	5	11	0	0	0	0	75	0	0	10	0	0	0	0	0	0
MSA9	0	0	0	0	34	0	0	0	0	272	0	0	0	0	162	0	0	0	0	0	0	0	286	0	0	0	0	0	0	0	0	0	42	22	0	0	2	0	0	0	0	61	0	5	0	0	0	0	0
PD10	0	0	0	0	31	0	0	0	0	160	0	3	0	0	15	0	0	0	0	62	0	0	0	0	0	0	0	0	0	0	0	0	0	0	0	0	0	0	0	0	0	0	144	0	0	0	0	0	0
PD11	0	0	0	0	0	0	0	0	0	122	0	0	0	0	13	0	0	0	0	0	0	0	558	0	0	0	0	0	0	57	0	0	16	13	0	0	0	0	0	0	0	6	0	7	0	0	0	0	0
PD12	0	0	15	0	67	0	6	0	0	14	0	0	0	0	4	0	0	0	0	0	0	0	0	0	0	0	0	0	0	0	0	0	0	0	0	0	0	0	0	0	0	0	0	0	0	0	0	0	0
PD13	0	0	0	0	49	0	0	0	4	141	0	0	38	0	0	0	6	0	0	0	19	8	0	0	0	5	0	0	0	0	0	0	4	5	0	0	0	0	0	270	0	0	0	0	0	0	0	0	0
PD14	78	0	0	0	16	0	0	0	0	100	0	9	16	12	14	0	0	0	0	0	0	0	45	3	0	5	0	0	0	0	0	0	8	17	0	0	21	16	0	0	0	0	63	0	0	0	0	0	0
PD17	0	0	0	0	9	0	0	0	8	188	0	14	41	0	0	0	0	0	0	71	0	0	100	0	0	0	0	0	0	0	0	0	10	21	0	0	0	0	9	0	0	0	33	0	0	66	0	0	0
PD18	0	0	0	0	156	0	0	0	4	186	0	0	10	6	0	0	0	0	0	47	53	0	56	4	0	0	0	0	0	0	0	7	5	7	0	0	0	0	9	0	0	9	83	0	0	0	0	0	0
PD19	0	0	0	0	7	0	0	0	0	177	0	0	11	0	0	0	0	0	31	0	0	0	0	0	0	0	0	0	0	0	0	0	0	0	0	0	0	0	0	0	0	0	361	0	0	0	0	0	0
PD2	0	0	0	0	425	0	0	0	0	170	9	0	0	0	0	0	0	0	0	0	0	0	132	0	0	0	0	0	0	0	0	0	25	33	88	0	0	25	0	0	0	0	111	21	0	0	0	0	0
PD21	0	0	13	0	16	11	8	7	0	29	0	0	0	0	0	0	0	0	10	0	0	0	25	3	0	0	0	0	0	0	0	39	3	0	0	0	0	0	0	0	0	0	16	0	0	0	0	0	0
PD22	0	0	0	0	181	0	0	0	0	257	0	0	0	0	35	0	0	0	0	0	0	0	0	0	0	0	0	0	0	0	0	0	0	0	0	0	0	0	0	0	0	25	0	0	0	0	0	0	16
PD25	0	0	0	0	0	0	0	0	0	0	5	0	0	0	17	0	0	0	0	0	0	0	102	0	0	0	0	0	0	0	0	0	0	12	0	0	0	0	9	0	0	6	91	6	0	0	0	0	31
PD26	0	0	0	0	283	0	0	6	0	259	0	7	7	0	0	0	0	0	0	0	0	0	53	2	0	0	0	0	0	0	0	0	8	0	0	0	0	0	0	0	0	0	36	0	0	0	0	0	0
PD27	0	0	0	0	538	0	0	0	0	165	0	0	21	0	0	0	0	0	0	0	0	0	20	8	0	0	0	0	0	0	0	0	13	8	0	0	0	0	0	0	0	0	68	0	0	0	0	5	0
PD29	0	0	6	0	41	0	0	0	0	178	0	47	0	0	9	0	0	0	0	20	0	3	158	0	0	4	0	0	0	0	0	0	16	0	7	0	0	0	0	0	0	0	213	0	0	0	0	0	0
PD3	0	0	0	0	115	0	0	0	0	0	0	0	17	0	6	0	0	0	0	0	0	0	186	0	0	0	0	0	0	0	12	0	57	16	0	0	0	0	0	0	0	0	76	0	0	0	0	0	0
PD30	0	0	0	0	363	0	0	0	0	96	0	0	4	0	0	0	0	0	0	0	0	0	237	0	0	3	0	0	0	8	0	0	3	21	0	0	0	0	0	0	0	0	49	0	0	0	0	0	0
PD31	0	0	0	0	21	0	0	0	0	50	0	0	0	0	0	0	0	0	0	0	0	0	193	0	0	0	0	0	0	0	0	0	6	0	0	0	0	0	0	0	0	0	56	0	0	0	0	0	0
PD33	0	0	0	0	106	0	4	0	0	231	0	0	0	0	6	0	0	0	0	0	0	0	44	0	0	0	0	0	0	0	0	0	0	4	0	0	0	0	0	0	8	6	56	0	0	0	0	0	0
PD34	0	0	0	0	74	0	0	0	0	78	0	8	13	0	0	0	0	0	0	0	0	0	362	0	0	5	0	0	0	0	0	0	50	26	0	0	3	19	0	16	0	0	18	0	0	0	0	0	0
PD35	0	0	0	0	493	0	0	0	0	407	0	0	0	0	12	0	0	0	0	0	0	0	54	0	0	0	0	0	0	0	0	0	0	0	0	0	0	0	0	0	0	0	0	0	0	0	0	0	0
PD36	0	0	0	0	0	0	0	0	0	0	0	0	0	0	0	0	0	0	0	0	0	0	69	0	0	0	0	0	0	0	0	0	0	15	0	0	0	0	0	0	0	24	0	0	0	0	0	0	0
PD37	0	0	0	0	64	0	0	0	0	172	0	0	0	0	0	0	0	0	0	0	0	0	131	0	0	0	0	0	0	0	0	11	71	13	0	0	0	0	0	0	0	0	19	0	0	0	0	0	0
PD38	0	0	0	0	128	0	0	0	0	430	0	55	8	0	29	0	0	0	0	23	0	0	62	0	0	0	0	0	0	0	0	0	7	12	0	0	0	0	0	0	0	22	109	0	31	11	0	0	0
PD39	77	3	0	0	0	0	0	0	0	112	0	0	0	0	0	11	0	0	58	0	3	0	67	0	0	9	0	0	0	0	0	0	13	11	0	0	0	0	0	9	0	0	17	0	0	0	0	0	0
PD4	0	0	0	0	104	0	0	0	0	190	0	0	0	0	8	0	0	0	0	0	0	0	77	5	0	0	0	0	0	0	0	0	0	0	0	0	0	2	0	0	0	6	0	0	0	0	0	0	0
PD40	0	0	0	0	344	0	0	0	0	254	0	0	0	0	11	0	0	0	0	0	0	0	15	0	0	0	0	0	0	0	0	0	0	0	0	0	0	0	0	0	0	0	181	5	0	0	0	0	0
PD41	0	0	0	0	12	0	0	0	0	400	0	0	0	0	11	0	0	0	0	0	0	0	302	0	0	0	0	0	0	0	0	0	0	26	0	0	0	0	0	0	0	23	93	5	0	0	0	0	0
PD42	0	0	0	0	161	0	0	9	0	61	0	0	0	0	0	0	0	0	4	0	0	0	8	0	0	0	0	0	26	6	0	308	0	10	0	4	0	4	0	34	0	0	0	0	0	0	0	0	0
PD43	0	0	0	0	219	0	0	0	0	333	0	0	0	0	0	0	0	44	0	0	0	0	7	0	0	0	0	0	0	0	0	9	0	0	0	0	0	0	6	0	0	12	0	0	0	0	0	0	0
PD44	0	0	0	0	10	0	0	0	0	246	0	5	20	0	0	0	0	0	0	18	0	0	83	13	0	0	0	0	0	6	0	0	13	0	0	0	0	0	0	0	0	6	8	5	0	6	0	0	0
PD45	0	0	0	0	430	0	0	0	0	0	0	0	28	0	130	0	0	0	0	0	0	0	33	0	0	0	0	0	0	0	0	0	0	0	0	0	0	0	0	0	0	56	0	13	0	0	0	0	0
PD46	0	0	0	0	415	0	0	0	0	86	0	0	0	0	0	0	0	0	0	12	0	0	117	18	0	5	0	0	0	0	0	4	49	78	167	0	0	0	0	0	0	0	50	0	0	0	0	0	0
PD47	0	0	0	0	779	0	0	0	0	347	0	0	0	0	13	0	0	0	36	0	0	0	5	0	0	0	0	0	0	0	0	0	0	0	0	0	0	0	18	0	0	21	0	6	0	0	0	0	0
PD48	0	0	0	2	55	0	0	0	0	0	0	0	16	0	94	0	0	0	0	0	0	0	0	0	0	0	0	0	0	0	0	0	0	0	0	0	0	0	0	0	0	0	79	3	0	0	0	0	0
PD49	0	0	0	0	245	0	0	0	0	85	0	0	0	0	9	0	0	0	0	0	0	0	431	0	3	6	0	0	0	21	0	125	17	58	0	0	0	0	0	0	0	0	6	0	0	0	0	0	0
PD5	0	0	0	0	257	0	7	0	0	0	9	0	0	0	45	0	0	0	0	0	0	0	90	0	0	0	0	0	0	0	0	0	0	24	0	0	0	0	0	0	0	60	0	49	0	31	0	0	0
PD50	0	0	0	0	83	0	0	0	0	159	0	12	0	0	0	0	0	0	68	0	0	2	204	17	0	7	0	0	0	0	0	0	48	17	0	0	0	0	0	0	0	0	40	0	0	0	0	0	0
PD51	0	0	0	0	10	0	0	0	0	228	0	0	0	10	8	0	6	0	0	0	24	0	151	3	7	5	0	3	0	0	0	0	21	22	0	0	0	0	0	85	0	23	142	0	0	0	0	0	6
PD52	0	0	0	0	730	0	2	0	0	446	0	0	0	0	9	0	0	0	0	0	0	0	43	0	0	3	0	0	0	0	0	0	0	0	0	0	0	0	0	0	0	4	0	0	0	0	0	6	0
PD53	31	13	0	0	0	0	0	0	0	59	0	3	0	0	0	0	0	0	19	0	0	0	76	0	0	0	0	0	0	6	0	0	14	5	0	0	0	0	0	51	0	0	154	0	0	0	0	0	0
PD54	0	0	0	0	406	0	0	5	0	525	0	0	0	0	13	0	0	0	0	0	0	0	379	0	0	12	0	0	0	30	0	15	78	29	0	0	0	0	0	0	0	6	26	0	0	4	0	5	0
PD55	0	0	0	0	643	0	0	16	0	554	0	0	12	0	0	0	0	0	0	0	0	0	48	0	0	0	0	0	0	0	21	53	0	4	0	0	0	0	0	0	0	0	0	0	0	0	0	10	0
PD56	0	0	0	0	55	0	0	0	0	115	0	5	0	0	0	0	0	0	0	0	0	0	480	0	0	10	0	0	8	0	0	0	87	14	0	0	0	0	0	0	0	0	138	0	0	0	0	0	0
PD57	0	0	0	0	8	0	0	0	0	0	21	0	0	0	11	0	0	59	0	0	0	0	387	0	0	0	0	0	0	0	0	0	0	31	0	0	0	0	0	0	0	17	0	24	0	0	0	0	8
PD58	0	0	0	0	503	0	0	0	0	348	0	9	0	0	0	0	0	0	0	0	0	0	173	0	0	0	4	0	0	0	0	453	5	0	0	0	0	0	0	0	0	2	12	0	0	0	0	0	0
PD59	0	0	0	0	350	0	0	54	0	610	0	0	0	0	0	0	0	0	60	26	39	0	193	0	0	0	0	0	0	0	0	12	33	70	7	3	0	0	0	519	0	0	0	0	0	359	0	0	0
PD6	0	0	0	0	70	0	0	0	0	281	9	0	0	0	41	0	11	0	0	0	0	0	150	0	0	11	0	0	0	0	0	0	7	15	0	0	0	0	0	0	0	11	0	8	0	0	2	0	0
PD65	0	0	0	0	121	0	0	0	0	181	0	0	0	0	9	0	0	0	0	0	0	0	4	0	0	0	0	0	0	0	0	0	0	0	0	0	0	0	0	0	0	0	58	0	0	0	0	0	0
PD7	0	0	0	0	148	0	0	0	0	400	0	2	0	0	5	0	0	0	17	0	0	0	0	0	0	0	0	0	0	0	0	0	9	6	0	0	0	0	0	0	0	0	31	0	0	0	0	0	0
PD8	0	0	0	0	342	0	0	0	0	0	0	0	0	0	0	0	0	0	24	0	0	0	4	0	0	0	0	0	0	0	0	0	0	0	0	0	0	0	0	87	0	0	0	0	0	0	0	0	0
PD9	48	0	0	0	9	0	0	0	0	107	0	14	13	0	0	9	0	0	0	11	0	0	14	0	0	0	0	0	0	0	0	0	0	0	0	0	0	0	0	0	0	0	119	0	0	0	0	0	0
[truncated: 115 more columns]
