# Supplementary material for: Altered gut microbial networks and metabolic pathways in multiple system atrophy: a comparative 16S rRNA study
Source: Front Neurosci. 2025 Aug 13;19:1623165. doi: 10.3389/fnins.2025.1623165 (PMC12380817; doi:10.3389/fnins.2025.1623165)
Supplement: Supplementary file 3 [file Data_Sheet_3.csv]

OTU99_genus_count
genus	d__Archaea;p__Euryarchaeota;c__Methanobacteria;o__Methanobacteriales;f__Methanobacteriaceae;g__Methanobrevibacter	d__Archaea;p__Euryarchaeota;c__Methanobacteria;o__Methanobacteriales;f__Methanobacteriaceae;g__Methanosphaera	d__Bacteria;p__Actinobacteriota;c__Actinobacteria;o__Actinomycetales;f__Actinomycetaceae;g__Actinomyces	d__Bacteria;p__Actinobacteriota;c__Actinobacteria;o__Actinomycetales;f__Actinomycetaceae;g__F0332	d__Bacteria;p__Actinobacteriota;c__Actinobacteria;o__Bifidobacteriales;f__Bifidobacteriaceae;g__Alloscardovia	d__Bacteria;p__Actinobacteriota;c__Actinobacteria;o__Bifidobacteriales;f__Bifidobacteriaceae;g__Bifidobacterium	d__Bacteria;p__Actinobacteriota;c__Actinobacteria;o__Bifidobacteriales;f__Bifidobacteriaceae;g__Gardnerella	d__Bacteria;p__Actinobacteriota;c__Actinobacteria;o__Bifidobacteriales;f__Bifidobacteriaceae;g__Scardovia	d__Bacteria;p__Actinobacteriota;c__Actinobacteria;o__Corynebacteriales;f__Corynebacteriaceae;__	d__Bacteria;p__Actinobacteriota;c__Actinobacteria;o__Corynebacteriales;f__Corynebacteriaceae;g__Corynebacterium	d__Bacteria;p__Actinobacteriota;c__Actinobacteria;o__Corynebacteriales;f__Corynebacteriaceae;g__Lawsonella	d__Bacteria;p__Actinobacteriota;c__Actinobacteria;o__Corynebacteriales;f__Mycobacteriaceae;g__Mycobacterium	d__Bacteria;p__Actinobacteriota;c__Actinobacteria;o__Micrococcales;f__Micrococcaceae;g__Kocuria	d__Bacteria;p__Actinobacteriota;c__Actinobacteria;o__Micrococcales;f__Micrococcaceae;g__Rothia	d__Bacteria;p__Actinobacteriota;c__Actinobacteria;o__Propionibacteriales;f__Propionibacteriaceae;g__Propionibacterium	d__Bacteria;p__Actinobacteriota;c__Actinobacteria;o__Propionibacteriales;f__Propionibacteriaceae;g__Pseudopropionibacterium	d__Bacteria;p__Actinobacteriota;c__Coriobacteriia;o__Coriobacteriales;f__Atopobiaceae;g__Atopobium	d__Bacteria;p__Actinobacteriota;c__Coriobacteriia;o__Coriobacteriales;f__Atopobiaceae;g__Coriobacteriaceae_UCG-002	d__Bacteria;p__Actinobacteriota;c__Coriobacteriia;o__Coriobacteriales;f__Atopobiaceae;g__Libanicoccus	d__Bacteria;p__Actinobacteriota;c__Coriobacteriia;o__Coriobacteriales;f__Atopobiaceae;g__Olsenella	d__Bacteria;p__Actinobacteriota;c__Coriobacteriia;o__Coriobacteriales;f__Atopobiaceae;g__uncultured	d__Bacteria;p__Actinobacteriota;c__Coriobacteriia;o__Coriobacteriales;f__Coriobacteriaceae;g__Collinsella	d__Bacteria;p__Actinobacteriota;c__Coriobacteriia;o__Coriobacteriales;f__Coriobacteriaceae;g__Enorma	d__Bacteria;p__Actinobacteriota;c__Coriobacteriia;o__Coriobacteriales;f__Coriobacteriales_Incertae_Sedis;g__Raoultibacter	d__Bacteria;p__Actinobacteriota;c__Coriobacteriia;o__Coriobacteriales;f__Coriobacteriales_Incertae_Sedis;g__uncultured	d__Bacteria;p__Actinobacteriota;c__Coriobacteriia;o__Coriobacteriales;f__Eggerthellaceae;__	d__Bacteria;p__Actinobacteriota;c__Coriobacteriia;o__Coriobacteriales;f__Eggerthellaceae;g__Adlercreutzia	d__Bacteria;p__Actinobacteriota;c__Coriobacteriia;o__Coriobacteriales;f__Eggerthellaceae;g__CHKCI002	d__Bacteria;p__Actinobacteriota;c__Coriobacteriia;o__Coriobacteriales;f__Eggerthellaceae;g__Eggerthella	d__Bacteria;p__Actinobacteriota;c__Coriobacteriia;o__Coriobacteriales;f__Eggerthellaceae;g__Enterorhabdus	d__Bacteria;p__Actinobacteriota;c__Coriobacteriia;o__Coriobacteriales;f__Eggerthellaceae;g__Gordonibacter	d__Bacteria;p__Actinobacteriota;c__Coriobacteriia;o__Coriobacteriales;f__Eggerthellaceae;g__Paraeggerthella	d__Bacteria;p__Actinobacteriota;c__Coriobacteriia;o__Coriobacteriales;f__Eggerthellaceae;g__Parvibacter	d__Bacteria;p__Actinobacteriota;c__Coriobacteriia;o__Coriobacteriales;f__Eggerthellaceae;g__Senegalimassilia	d__Bacteria;p__Actinobacteriota;c__Coriobacteriia;o__Coriobacteriales;f__Eggerthellaceae;g__Slackia	d__Bacteria;p__Actinobacteriota;c__Coriobacteriia;o__Coriobacteriales;f__Eggerthellaceae;g__uncultured	d__Bacteria;p__Actinobacteriota;c__Coriobacteriia;o__Coriobacteriales;f__uncultured;g__uncultured	d__Bacteria;p__Bacteroidota;c__Bacteroidia;o__Bacteroidales;f__Bacteroidaceae;g__Bacteroides	d__Bacteria;p__Bacteroidota;c__Bacteroidia;o__Bacteroidales;f__Barnesiellaceae;g__Barnesiella	d__Bacteria;p__Bacteroidota;c__Bacteroidia;o__Bacteroidales;f__Barnesiellaceae;g__Coprobacter	d__Bacteria;p__Bacteroidota;c__Bacteroidia;o__Bacteroidales;f__Marinifilaceae;g__Butyricimonas	d__Bacteria;p__Bacteroidota;c__Bacteroidia;o__Bacteroidales;f__Marinifilaceae;g__Odoribacter	d__Bacteria;p__Bacteroidota;c__Bacteroidia;o__Bacteroidales;f__Muribaculaceae;g__Muribaculaceae	d__Bacteria;p__Bacteroidota;c__Bacteroidia;o__Bacteroidales;f__Prevotellaceae;g__Alloprevotella	d__Bacteria;p__Bacteroidota;c__Bacteroidia;o__Bacteroidales;f__Prevotellaceae;g__Paraprevotella	d__Bacteria;p__Bacteroidota;c__Bacteroidia;o__Bacteroidales;f__Prevotellaceae;g__Prevotella	d__Bacteria;p__Bacteroidota;c__Bacteroidia;o__Bacteroidales;f__Prevotellaceae;g__Prevotella_9	d__Bacteria;p__Bacteroidota;c__Bacteroidia;o__Bacteroidales;f__Prevotellaceae;g__Prevotellaceae_NK3B31_group	d__Bacteria;p__Bacteroidota;c__Bacteroidia;o__Bacteroidales;f__Prevotellaceae;g__Prevotellaceae_UCG-001
HC1	0	0	0	0	0	600	0	0	0	0	0	0	0	0	0	0	0	0	0	0	0	255	0	0	1	0	16	0	5	0	1	0	0	0	0	0	0	76	17	0	1	0	5	0	21	0	89	0	0
HC10	0	0	0	0	0	204	0	0	0	0	0	0	0	2	0	0	0	0	0	0	3	231	0	1	1	5	9	0	0	1	4	0	0	0	0	0	0	174	19	0	7	2	0	0	10	0	35	0	0
HC11	0	0	2	0	0	222	0	0	0	0	0	0	0	0	0	0	0	0	0	0	0	1	1	0	0	0	0	0	24	0	0	1	0	0	0	0	0	1	0	0	0	0	0	0	0	0	0	0	0
HC12	0	0	0	0	0	108	0	0	0	0	0	0	0	0	0	0	0	0	0	0	0	67	0	0	0	0	0	2	0	0	0	0	0	12	0	0	0	61	0	0	7	4	0	0	51	21	149	0	0
HC13	0	0	3	0	0	222	0	0	0	0	0	0	0	1	0	0	0	0	0	0	0	11	0	0	0	0	1	0	6	0	0	0	0	0	2	0	0	501	0	0	0	0	0	0	34	0	0	0	0
HC14	0	0	1	0	0	513	0	0	0	0	0	0	0	0	0	0	0	1	0	0	19	529	0	3	0	0	0	0	63	0	0	0	0	0	0	0	0	1	0	0	0	1	0	0	0	0	0	0	0
HC15	0	0	1	0	0	192	0	0	0	0	0	0	0	0	0	1	0	0	0	0	0	419	0	4	0	0	0	0	37	0	0	1	0	0	0	0	0	21	0	0	0	0	0	0	0	0	0	0	0
HC16	0	0	1	0	0	49	0	0	0	1	0	1	0	2	0	0	0	0	0	0	2	46	0	0	33	0	8	0	1	0	2	0	0	66	0	0	0	82	5	0	1	6	0	0	2	0	8	0	0
HC17	0	0	1	0	0	57	0	0	0	0	0	0	0	0	0	0	0	0	0	0	0	107	0	1	0	0	0	0	17	0	1	0	0	0	41	0	0	467	0	0	3	2	19	52	0	24	201	0	0
HC18	0	0	4	0	0	497	0	0	0	0	0	0	0	1	0	0	0	0	0	7	0	342	0	0	21	0	3	0	4	0	0	0	0	0	0	0	2	4	0	0	0	1	0	0	0	0	1	0	0
HC19	0	0	5	0	0	66	0	0	0	0	0	0	0	8	0	0	0	0	0	1	0	254	5	0	8	0	0	0	12	0	1	0	0	0	13	0	0	1	0	0	0	0	0	0	0	0	0	0	0
HC2	0	0	7	0	0	100	0	0	0	0	0	0	0	1	0	0	0	0	0	0	0	331	0	0	0	0	0	0	7	0	1	0	0	0	0	0	0	0	0	0	0	0	0	0	0	1	24	0	0
HC20	0	0	0	0	0	359	0	0	0	0	0	0	0	0	0	0	0	0	0	0	0	165	0	0	39	0	0	0	20	0	6	0	0	0	0	0	0	112	0	0	6	2	0	0	1	1	0	0	0
HC21	0	0	0	0	0	801	0	0	0	0	0	0	0	0	0	0	0	0	0	0	0	0	0	2	0	0	0	0	41	0	0	0	0	1	0	0	0	26	0	0	0	0	0	0	0	0	0	0	0
HC22	0	21	0	0	0	33	0	0	0	0	0	1	0	1	0	0	0	0	0	0	0	101	0	1	0	0	9	0	5	0	0	0	0	0	0	0	0	327	0	0	3	4	0	0	0	0	0	0	0
HC23	0	0	3	0	0	184	0	0	0	0	0	0	0	0	0	0	1	0	0	0	0	0	0	0	0	0	0	0	46	0	0	0	0	126	0	0	0	55	0	0	0	0	0	0	0	0	0	0	0
HC24	0	0	1	2	0	25	0	0	0	0	0	0	1	0	0	0	0	0	0	0	0	525	0	0	7	0	5	0	4	0	0	0	0	0	0	0	0	2	0	0	0	0	0	0	0	0	0	0	0
HC25	0	0	0	0	0	922	0	0	0	0	0	0	0	0	0	0	0	0	0	2	0	190	0	3	5	0	35	1	0	0	1	0	0	35	3	0	0	7	0	0	0	0	0	0	3	0	6	0	0
HC26	0	0	0	0	0	21	0	0	0	2	0	0	0	2	0	0	0	0	0	0	0	201	0	0	0	0	18	0	5	0	0	0	0	0	0	0	0	74	0	0	0	0	0	0	0	0	1	0	0
HC27	0	0	2	0	0	15	0	0	0	0	0	0	0	0	0	0	0	0	0	0	0	213	0	1	0	0	2	0	5	0	3	0	0	27	0	0	0	187	10	0	3	2	28	0	0	0	0	0	0
HC3	0	0	0	0	0	387	0	0	0	1	0	0	0	0	1	0	0	0	0	2	1	0	0	10	0	0	174	0	19	0	0	0	0	0	0	0	0	281	0	0	0	0	0	0	0	0	0	0	0
HC4	0	0	1	0	0	238	0	0	0	0	0	0	0	1	0	0	0	0	0	0	0	162	0	3	0	0	13	0	1	0	0	0	0	0	19	0	0	298	0	0	1	0	0	0	0	0	1	0	0
HC5	0	0	0	0	0	768	0	0	0	0	0	0	0	0	0	1	0	0	0	0	0	30	0	0	0	0	1	0	85	0	5	0	0	0	0	0	0	557	0	0	9	3	0	0	19	0	0	0	0
HC6	0	0	0	0	0	743	0	0	0	0	0	0	0	0	0	0	0	0	0	0	0	0	0	2	1	0	0	0	126	0	0	0	0	0	0	0	0	1018	5	2	5	7	0	0	0	0	0	0	0
HC7	0	0	1	0	0	592	0	0	0	0	0	0	0	0	0	0	0	0	0	0	0	455	0	8	2	0	2	0	30	0	1	0	0	0	0	0	0	277	0	0	4	4	0	0	0	0	0	0	0
HC8	0	0	2	0	0	18	0	0	0	0	0	0	0	1	0	0	0	0	0	0	0	125	0	0	10	0	2	0	6	3	4	0	0	0	0	0	0	468	0	2	13	16	0	0	0	0	0	0	0
HC9	0	0	1	0	0	153	0	0	0	0	0	0	0	1	0	0	0	0	0	0	1	182	0	1	6	0	7	8	0	0	0	0	0	0	36	0	0	78	2	0	3	19	39	17	0	4	56	0	9
MSA1	0	0	0	0	0	193	0	0	1	0	0	0	0	1	0	0	0	0	0	0	0	170	0	0	81	0	10	0	4	0	0	0	0	0	45	0	2	82	1	0	1	2	5	0	0	0	0	0	2
MSA10	0	0	6	0	0	253	0	0	0	0	0	0	0	0	0	0	0	0	0	5	3	139	0	0	0	12	1	0	1	1	0	0	0	25	3	0	0	8	0	0	0	2	0	0	0	0	1	0	0
MSA11	0	0	0	0	0	133	0	0	0	0	0	0	0	0	0	0	0	0	0	0	2	171	0	1	0	0	3	3	1	0	0	0	0	0	0	0	0	58	0	0	0	0	2	0	0	0	2	0	0
MSA12	0	0	9	3	0	14	0	1	0	3	0	0	4	0	1	0	0	0	0	1	0	0	0	40	0	0	0	0	189	0	0	0	0	0	0	0	0	39	15	0	2	1	0	0	1	1	0	0	0
MSA13	0	0	0	0	0	663	0	0	0	0	0	0	0	0	0	0	0	0	0	0	0	0	0	0	0	0	0	0	57	0	0	0	0	0	0	0	0	15	0	0	0	0	0	0	0	0	0	0	0
MSA14	0	0	0	0	0	290	0	0	0	0	0	0	0	0	0	0	0	0	0	0	0	234	0	0	0	0	0	0	4	0	0	0	0	13	0	0	0	0	0	0	0	0	0	0	0	0	0	0	0
MSA15	0	0	0	0	0	8	0	0	0	0	0	0	0	0	0	0	0	0	0	2	0	77	0	0	11	0	1	0	0	0	0	0	0	14	8	0	0	231	18	0	9	14	0	0	11	3	112	0	0
MSA16	0	0	1	0	0	37	0	2	0	0	0	0	0	0	0	0	0	0	1	1	1	30	0	1	1	1	0	0	0	4	0	0	0	12	4	33	0	140	5	0	1	1	0	0	0	0	0	0	0
MSA17	0	0	2	1	0	23	0	0	0	0	0	0	0	0	0	0	0	0	0	2	1	109	0	0	2	2	2	0	2	0	0	0	0	0	9	0	0	21	0	0	0	0	0	0	0	1	11	0	0
MSA18	0	0	2	0	0	331	0	0	0	0	0	0	0	0	1	0	0	0	0	0	0	159	0	1	0	0	11	0	1	0	5	0	0	0	21	0	0	151	0	0	10	28	0	0	0	0	4	0	0
MSA19	0	0	0	0	0	10	0	0	0	0	0	0	0	0	0	0	0	0	0	0	1	209	0	1	41	0	12	0	4	3	3	0	0	0	0	0	1	54	0	0	2	0	0	0	0	0	1	0	0
MSA2	0	0	2	0	1	18	0	0	0	0	0	0	0	0	0	0	0	0	0	0	8	196	0	0	10	0	0	0	0	8	0	0	0	43	0	0	0	142	1	1	7	3	0	0	5	5	55	0	3
MSA20	0	0	2	0	3	393	0	0	0	0	0	0	0	0	0	0	0	0	0	0	0	15	0	0	0	0	1	0	5	0	2	0	0	0	0	0	0	15	0	0	0	0	0	0	0	0	0	0	0
MSA21	54	48	1	0	1	305	0	0	0	0	0	0	0	1	0	0	0	0	0	1	0	71	0	2	0	0	0	3	2	0	0	0	0	6	9	1	0	100	3	0	5	26	4	0	0	2	1	0	1
MSA22	0	0	7	0	0	25	1	0	1	1	0	0	0	1	0	0	1	0	0	5	1	244	8	0	9	1	1	5	5	1	0	0	0	0	5	0	0	3	0	0	0	2	0	0	0	0	2	0	0
MSA23	67	0	1	0	0	5	0	0	0	0	0	0	0	0	0	0	0	0	0	0	2	110	0	0	8	0	4	0	0	1	0	0	0	20	0	0	2	38	2	0	0	0	0	0	17	0	7	0	0
MSA26	0	0	4	0	0	22	0	0	0	0	0	0	0	0	0	0	0	0	0	0	2	178	0	1	34	0	13	0	2	0	3	0	0	0	0	0	0	82	4	0	5	6	14	0	0	8	1	0	0
MSA3	0	0	2	0	0	433	0	0	0	0	0	0	0	0	0	0	0	0	0	0	2	499	0	0	0	0	1	0	33	0	0	0	0	0	0	0	0	108	1	0	2	0	0	0	0	0	0	0	0
MSA4	0	0	1	0	0	47	0	0	0	0	0	0	0	0	0	0	0	0	0	9	0	207	0	0	2	0	2	0	2	2	0	0	1	17	0	0	0	335	0	0	19	14	0	0	0	0	2	0	0
MSA5	0	0	1	0	0	41	0	0	0	0	0	0	0	0	0	0	1	0	0	0	0	197	0	0	138	0	81	0	24	2	5	0	0	0	0	0	0	63	7	0	9	1	0	0	1	0	10	0	0
MSA6	0	0	5	0	0	599	0	0	0	4	0	0	0	0	0	0	0	0	0	0	0	411	0	24	0	0	0	0	197	0	0	0	0	0	0	0	0	6	0	0	0	0	0	0	0	0	0	0	0
MSA7	0	0	3	0	0	215	0	0	0	0	0	0	0	0	0	0	0	0	0	0	6	386	0	1	0	0	13	0	16	1	10	0	0	0	0	27	0	6	0	0	0	1	0	0	0	0	1	0	0
MSA8	7	0	4	0	1	106	0	0	0	0	2	0	0	2	0	0	0	0	0	0	3	464	0	3	1	0	0	0	0	11	0	0	0	22	2	7	0	12	0	0	0	0	0	0	0	0	0	0	1
MSA9	0	0	7	0	0	32	0	0	0	0	0	0	0	0	0	0	0	0	0	0	0	187	0	2	0	0	0	0	144	0	0	0	0	0	0	0	0	410	0	0	0	1	0	0	0	0	0	0	0
PD10	0	0	7	0	0	20	0	0	0	0	0	0	0	0	0	0	0	0	0	0	0	64	0	0	2	0	0	0	11	0	1	0	0	0	43	0	0	0	0	0	0	0	0	0	1	0	0	0	0
PD11	0	0	0	0	0	0	0	0	0	0	0	0	0	5	0	0	0	0	0	0	0	66	0	0	3	0	0	0	8	0	0	0	0	0	0	0	0	502	0	0	2	1	0	0	70	0	0	0	0
PD12	0	0	13	0	0	58	0	0	0	1	0	0	0	5	0	0	0	0	0	0	0	7	0	0	0	0	0	0	1	0	0	0	0	0	0	0	0	2	0	0	0	0	0	0	1	0	2	0	0
PD13	0	0	0	0	0	39	0	0	0	0	0	0	0	0	0	0	0	0	0	0	1	51	0	0	0	0	14	0	0	0	4	0	0	0	0	12	8	8	0	0	0	5	2	0	0	0	1	0	0
PD14	72	30	1	0	0	13	0	0	0	0	0	0	0	1	0	0	0	0	0	0	1	30	0	0	16	0	6	4	9	0	0	0	0	0	0	0	0	54	4	0	1	5	0	0	0	0	0	0	0
PD17	0	0	0	0	0	6	0	0	0	0	0	0	0	1	0	0	0	0	0	0	2	71	3	1	12	0	16	0	2	3	2	0	0	0	33	0	1	96	0	0	12	14	0	0	0	0	0	0	0
PD18	0	0	0	0	0	124	0	0	0	0	0	0	0	0	0	0	0	0	0	0	2	71	0	2	0	1	7	2	0	0	0	0	0	0	25	23	0	62	3	0	5	2	7	0	0	0	5	0	0
PD19	0	0	1	0	0	7	0	0	0	0	0	0	0	3	0	0	1	0	0	0	0	84	0	0	0	0	4	0	1	0	0	0	0	23	0	0	0	0	0	0	0	0	0	0	0	0	0	0	0
PD2	0	0	0	0	0	336	0	0	0	0	1	0	0	0	0	0	0	0	0	0	0	81	0	7	0	0	0	0	2	1	1	0	0	0	3	0	0	123	2	0	2	0	0	0	0	0	0	0	0
PD21	0	0	9	0	0	16	0	0	0	7	0	0	0	7	0	0	3	0	0	4	0	13	0	0	1	0	0	0	0	0	0	0	0	6	0	0	0	63	2	0	1	0	0	0	0	0	58	1	0
PD22	0	0	1	1	0	166	0	0	0	1	0	0	0	1	0	0	0	0	0	0	0	126	0	0	0	0	2	0	16	0	1	0	0	0	0	0	0	2	0	0	0	0	0	0	0	0	0	0	0
PD25	0	0	1	0	0	0	0	0	0	0	0	0	0	0	0	0	0	0	0	0	0	0	0	5	0	0	0	0	10	0	1	0	0	0	0	0	0	115	0	0	1	0	0	0	0	0	0	0	0
PD26	0	0	2	0	0	237	0	0	0	0	0	0	0	0	0	0	0	0	0	6	0	106	0	0	8	0	4	0	0	0	0	0	0	0	0	0	0	57	2	0	0	1	0	0	0	0	0	0	0
PD27	0	0	0	0	0	447	0	0	0	1	1	0	0	0	0	0	0	0	0	0	0	71	0	0	0	0	8	0	1	0	1	0	0	0	0	0	0	21	7	0	0	3	0	0	0	0	1	0	0
PD29	0	0	5	0	0	30	0	0	0	0	0	0	0	0	0	0	0	0	0	1	1	75	0	0	37	0	6	0	6	0	1	0	0	0	14	0	2	166	0	0	1	4	0	0	0	5	0	0	0
PD3	0	0	0	0	0	94	0	0	0	0	0	0	0	0	0	0	0	0	0	0	0	0	9	1	1	0	10	0	2	0	0	0	1	0	0	0	0	191	0	0	5	0	0	0	1	10	0	0	0
PD30	0	0	0	0	0	300	0	0	0	0	0	0	0	0	0	0	0	0	0	0	0	39	0	0	3	0	0	0	1	0	0	0	0	0	0	0	0	217	0	0	0	4	0	0	5	0	0	0	0
PD33	0	0	0	0	0	78	0	0	0	0	0	0	0	3	0	0	0	0	0	0	0	114	0	2	1	0	0	0	2	0	0	0	0	0	0	1	0	43	0	0	0	0	0	0	0	0	0	0	0
PD34	0	0	0	0	0	63	0	0	0	0	0	0	0	1	0	0	1	0	0	0	0	31	0	0	9	1	6	0	0	0	0	0	0	0	0	0	2	356	0	0	14	2	2	0	9	0	0	0	0
PD35	0	0	1	0	0	419	0	0	0	0	0	0	0	0	0	0	0	0	0	0	0	157	0	0	0	0	0	0	8	0	0	0	0	0	0	0	0	53	0	0	0	0	0	0	0	1	0	0	0
PD36	0	0	3	1	0	0	0	1	0	0	1	0	0	0	0	0	2	0	0	0	0	0	0	0	0	0	0	0	1	0	0	0	0	0	0	0	0	96	0	0	0	0	0	0	0	0	15	0	0
PD37	0	0	0	0	0	59	0	0	0	0	0	0	0	0	0	0	0	0	0	0	0	64	0	0	0	0	0	0	1	0	1	0	0	0	0	1	0	125	5	0	2	1	0	0	0	0	6	0	0
PD38	0	0	1	0	0	93	0	0	0	0	0	1	0	0	0	0	0	0	0	0	0	201	0	0	45	0	1	0	20	0	0	0	0	0	15	0	0	66	0	0	0	0	0	5	2	0	6	0	0
PD39	74	3	6	0	0	0	0	0	0	0	0	0	0	0	0	0	0	0	0	3	1	55	0	0	0	0	0	0	0	5	0	0	0	31	4	0	0	43	0	1	4	8	92	4	0	18	6	1	23
PD4	0	0	1	0	0	92	2	1	0	0	0	0	0	0	0	0	0	0	0	1	0	82	0	0	0	0	0	0	5	0	1	0	0	0	0	0	0	82	5	0	0	0	0	0	0	0	0	0	0
PD40	0	0	0	0	0	269	1	0	0	0	0	0	0	1	0	0	0	0	0	0	0	97	0	0	0	0	0	0	9	0	0	0	0	0	0	0	0	23	0	0	0	0	0	0	0	0	0	0	0
PD41	0	0	0	0	0	10	0	0	0	0	0	0	0	0	0	0	0	0	0	0	0	174	0	1	0	0	2	0	5	0	0	0	0	0	0	0	0	279	0	0	1	0	0	0	0	0	0	0	0
PD42	0	0	0	0	0	134	0	0	0	0	0	0	0	1	0	0	0	0	0	6	0	26	0	0	0	0	0	0	0	0	0	0	0	3	0	0	0	11	0	0	0	1	4	24	5	5	242	0	0
PD43	0	0	1	0	0	161	0	0	0	0	0	0	0	0	0	0	0	0	0	0	0	129	0	0	0	0	0	0	0	0	0	22	0	0	0	0	0	8	0	0	0	0	0	0	0	0	5	0	0
PD44	0	0	5	0	1	5	0	0	0	0	0	0	0	0	0	0	0	0	0	0	0	103	0	0	5	3	9	0	1	0	1	0	0	0	10	0	0	87	12	0	1	0	0	0	6	0	2	0	0
PD45	0	0	6	0	0	348	0	0	0	0	0	0	0	0	0	0	0	0	0	1	0	0	0	0	0	0	9	0	77	0	2	0	0	0	0	0	0	31	0	0	0	0	0	0	0	0	0	0	0
PD46	0	0	0	0	0	349	0	0	0	0	0	0	0	0	0	0	0	0	0	0	0	41	0	2	0	0	1	0	0	0	0	0	0	0	7	0	0	113	15	0	0	4	0	0	0	1	3	41	0
PD47	0	0	2	0	0	668	0	0	0	0	0	0	0	2	0	1	1	0	0	0	0	147	0	0	0	0	0	0	5	0	0	0	0	39	0	0	0	9	0	0	0	0	0	0	0	0	0	0	0
PD48	0	0	7	1	0	50	0	3	0	0	0	0	0	1	0	0	2	0	0	0	0	0	0	0	0	0	9	0	59	0	0	0	0	0	0	0	0	3	0	0	0	0	0	0	0	0	0	0	0
PD49	0	0	0	0	0	195	0	0	0	0	0	0	0	0	0	0	0	0	0	0	0	33	0	2	0	0	0	0	6	0	0	0	0	0	0	0	0	474	0	0	5	5	0	0	17	0	143	0	0
PD5	0	0	7	0	0	227	0	1	0	0	0	1	1	4	0	0	0	0	0	1	0	0	0	7	0	0	0	0	38	0	0	0	0	0	0	0	0	99	0	0	0	0	0	0	0	0	0	0	0
PD50	0	0	1	0	0	57	0	0	0	0	0	0	0	1	0	0	0	0	0	0	2	69	0	0	12	0	0	0	0	0	0	0	0	43	0	0	2	202	14	0	20	7	4	0	0	0	0	0	0
PD51	0	0	2	0	0	11	0	0	0	0	0	0	0	3	0	0	0	0	0	0	1	137	0	4	1	0	5	8	4	3	2	0	0	0	3	10	0	149	1	0	6	4	0	0	0	0	0	0	3
PD52	0	0	0	0	0	637	0	0	0	0	0	0	0	2	0	0	0	2	0	0	0	197	1	0	0	0	0	0	6	2	0	0	0	0	0	0	0	49	0	0	10	2	0	0	0	0	1	0	0
PD53	27	13	1	0	0	4	0	0	0	0	0	0	0	0	0	0	0	1	0	0	2	25	0	0	4	0	0	0	0	0	0	0	0	13	0	0	0	84	1	0	0	2	9	0	5	0	0	0	0
PD54	0	0	0	0	0	398	0	0	0	0	0	0	0	0	0	0	1	0	0	2	0	238	0	0	0	0	0	0	13	0	1	0	0	0	0	0	0	363	0	0	0	10	0	0	25	0	15	0	0
PD55	0	0	2	0	0	538	0	0	0	0	0	0	0	0	0	0	0	0	0	10	0	253	0	0	0	0	6	0	1	0	2	0	0	0	0	0	0	48	0	0	1	0	0	0	0	19	81	3	0
PD56	0	0	0	0	0	42	0	0	0	0	0	0	0	0	0	0	0	0	0	0	0	54	0	0	5	0	1	1	1	0	0	0	0	0	0	0	0	476	52	1	11	10	54	9	0	0	0	0	0
PD57	0	0	0	0	0	5	0	0	0	0	0	0	0	0	0	0	0	0	0	0	1	0	0	16	0	0	0	0	10	0	0	58	0	0	0	0	0	377	0	0	0	0	0	0	0	27	0	0	0
PD58	0	0	1	0	0	438	0	0	0	0	0	0	0	1	0	0	0	0	0	0	0	159	0	0	9	0	5	0	0	0	0	0	0	0	0	0	0	168	0	0	1	0	5	0	3	0	523	0	0
PD59	0	0	1	0	0	278	2	0	0	1	0	0	0	0	0	0	0	0	28	32	5	253	0	0	0	0	0	0	0	1	0	0	0	41	10	18	0	200	0	0	6	1	0	6	3	4	10	0	0
PD6	0	0	1	0	0	52	0	0	0	0	0	0	0	0	0	0	0	0	0	0	0	146	0	7	2	0	0	0	25	0	7	0	0	0	0	0	0	174	0	0	0	9	0	0	0	0	0	0	0
PD7	0	0	0	0	0	131	0	0	0	0	0	0	0	0	0	0	0	0	0	0	1	167	0	1	2	0	0	0	4	0	0	0	0	10	0	0	0	13	2	0	0	0	0	0	2	0	6	6	0
PD8	0	0	0	0	0	297	0	0	0	0	0	0	0	0	0	0	0	0	0	0	0	5	0	2	0	0	0	0	1	0	0	0	0	15	0	0	0	7	0	0	0	0	0	0	0	0	2	0	0
PD9	44	0	0	0	0	5	0	0	0	0	0	0	0	0	0	0	0	0	0	0	0	51	0	0	11	0	6	0	3	7	0	0	0	0	8	1	0	13	0	0	0	0	0	0	0	0	0	0	0
[truncated: 194 more columns]
