# Supplementary material for: Altered gut microbial networks and metabolic pathways in multiple system atrophy: a comparative 16S rRNA study
Source: Front Neurosci. 2025 Aug 13;19:1623165. doi: 10.3389/fnins.2025.1623165 (PMC12380817; doi:10.3389/fnins.2025.1623165)
Supplement: Supplementary file 4 [file Data_Sheet_4.csv]

sample-id	disease	age	sex	constipation	constipation_drug	HTN	HLP	DM	smoking	alcohol	probiotics	vegetable_daily	yogurt_daily	disease_onset_year	disease_duration	UPDRS_part_3	diagnosis
HC1	HC	55	0	0	0	0	0	0	0	0	0	1	0				0
HC2	HC	68	1	0	0	0	0	0	0	0	0	0	0				0
HC3	HC	82	1	0	0	1	1	0	0	0	0	0	0				0
HC4	HC	65	0	0	0	1	1	0	0	0	0	1	0				0
HC5	HC	68	0	0	0	1	1	0	0	0	0	1	0				0
HC6	HC	62	0	0	0	1	1	0	0	0	0	1	1				0
HC7	HC	95	1	1	1	1	0	0	0	0	0	1	0				0
HC8	HC	69	0	0	0	0	1	0	0	0	1	1	0				0
HC9	HC	52	1	0	0	1	1	0	0	0	0	0	0				0
HC10	HC	68	0	0	0	0	0	0	0	0	0	1	0				0
HC11	HC	64	0	0	0	1	1	0	0	0	0	0	0				0
HC12	HC	63	0	0	0	0	1	0	0	0	0	1	0				0
HC13	HC	58	0	0	0	0	0	0	0	0	0	1	0				0
HC14	HC	55	1	0	0	1	0	0	1	0	0	0	0				0
HC15	HC	78	0	1	1	1	0	0	0	0	0	1	0				0
HC16	HC	73	0	0	0	0	1	0	0	0	0	1	1				0
HC17	HC	67	0	1	0	1	0	0	0	0	0	1	0				0
HC18	HC	70	0	0	0	1	0	0	0	0	0	1	0				0
HC19	HC	71	0	0	0	1	1	1	0	0	0	1	0				0
HC20	HC	69	0	1	0	1	1	1	0	0	0	1	0				0
HC21	HC	50	0	1	0	1	0	0	0	0	0	1	0				0
HC22	HC	72	0	0	0	1	1	0	0	0	0	1	0				0
HC23	HC	70	0	1	0	0	0	0	0	0	0	1	0				0
HC24	HC	66	1	0	0	0	0	1	1	0	0	0	0				0
HC25	HC	67	1	1	1	0	0	0	0	1	0	1	0				0
HC26	HC	65	0	0	0	0	1	0	0	0	0	0	0				0
HC27	HC	70	0	0	0	1	0	0	0	0	1	0	0				0
MSA1	MSA	69	0	1	0	0	0	0	0	0	0	1	0	2017	4		1
MSA2	MSA	75	0	1	1	0	0	0	0	0	1	1	0	2018	3		1
MSA3	MSA	61	1	1	1	0	0	0	0	0	1	0	0	2021	0		1
MSA4	MSA	66	1	1	1	1	1	1	0	0	0	1	0	2021	0		1
MSA5	MSA	63	1	1	1	0	0	1	0	0	1	1	0	2020	1		1
MSA6	MSA	74	0	1	1	1	1	0	0	0	0	1	0				1
MSA7	MSA	41	0	1	0	0	0	0	0	0	1	1	0	2020	1		1
MSA8	MSA	62	1	1	1	1	1	0	0	0	0	1	0	2020	1		1
MSA9	MSA	56	0	1	0	0	0	0	0	0	1	1	0	2019	2		1
MSA10	MSA	78	0	0	0	1	1	0	0	0	0	0	0	2019	2		1
MSA11	MSA	66	1	0	0	1	1	0	0	0	1	1	0	2019	2		1
MSA12	MSA	62	1	0	0	0	0	0	0	0	0	1	0	2020	1		1
MSA13	MSA	64	1	1	1	0	0	0	0	0	0	1	0	2019	2		1
MSA14	MSA	60	1	1	1	0	0	0	0	0	1	0	1	2018	3		1
MSA15	MSA	51	1	1	1	0	0	0	0	0	1	0	0	2019	2		1
MSA16	MSA	62	1	1	0	1	0	0	0	0	0	1	0	2018	3		1
MSA17	MSA	62	1	0	0	0	0	0	0	0	0	0	0	2020	1		1
MSA18	MSA	66	0	0	0	0	0	0	0	0	1	0	0	2020	1		1
MSA19	MSA	62	0	1	1	0	0	0	0	0	1	1	0	2019	2		1
MSA20	MSA	50	1	1	1	0	0	0	0	0	0	0	0	2017	4		1
MSA21	MSA	66	0	1	0	0	1	0	0	0	0	1	0	2017	4		1
MSA22	MSA	66	0	1	1	0	0	0	0	0	1	0	0	2018	3		1
MSA23	MSA	56	0	1	0	0	0	0	0	0	0	1	0	2018	3		1
MSA24	MSA	68	1	1	1	0	0	0	0	0	0	1	0	2020	1		1
MSA25	MSA	56	0	1	0	0	0	0	0	0	1	1	0	2021	0		1
MSA26	MSA	50	1	1	0	0	0	0	0	0	1	1	0	2021	0		1
PD2	PD	61	1	1	0	0	0	0	0	0	1	1	0	2019	2	29	1
PD3	PD	54	1	1	0	0	1	0	0	0	1	0	0	2020	1	9	1
PD4	PD	88	0	1	1	0	0	0	0	0	0	0	0	2015	6	42	1
PD5	PD	80	1	1	1	0	1	0	0	0	0	1	0	2016	5	16	1
PD6	PD	69	0	1	0	0	0	0	0	0	1	0	0	2020	1	28	1
PD7	PD	71	1	0	0	0	0	0	0	0	0	1	0	2020	1	24	1
PD8	PD	71	1	0	0	1	0	0	0	0	1	1	0	2016	5	9	1
PD9	PD	78	0	0	0	1	0	0	0	0	0	1	0	2018	3		1
PD10	PD	75	0	1	0	1	1	0	0	0	0	1	0	2019	2	28	1
PD11	PD	77	1	0	0	0	0	0	0	0	0	1	0	2020	1		1
PD12	PD	79	1	0	0	1	0	0	0	0	1	0	1	2017	4	8	1
PD13	PD	67	0	1	1	1	0	0	0	0	1	1	0	2020	1	8	1
PD14	PD	74	1	1	0	0	0	0	0	0	1	1	0	2020	1	4	1
PD15	PD	70	1	0	0	0	0	0	0	0	0	1	0	2014	7	8	1
PD16	PD	85	1	1	0	1	1	0	0	0	1	1	0	2017	4	17	1
PD17	PD	72	1	0	0	1	0	1	0	0	0	0	0	2021	0		1
PD18	PD	70	1	1	1	1	0	0	0	0	0	1	0	2017	4	15	1
PD19	PD	59	0	0	0	0	0	0	0	0	0	1	0	2020	1	2	1
PD20	PD	75	0	1	0	0	0	0	0	0	0	1	0	2009	12	24	1
PD21	PD	77	0	0	0	1	0	0	0	0	0	1	0				1
PD22	PD	79	1	1	0	0	0	0	0	0	0	1	0	2018	3	8	1
PD23	PD	80	1	0	0	0	0	0	1	0	0	0	0	2020	1	10	1
PD24	PD	68	0	1	0	0	0	1	0	0	0	1	0	2020	1	3	1
PD25	PD	68	1	0	0	1	1	1	1	0	1	1	1	2020	1		1
PD26	PD	68	0	1	1	0	0	0	0	0	0	0	0	2017	4	7	1
PD27	PD	61	1	1	1	1	0	0	0	1	1	0	0	2015	6	18	1
PD28	PD	70	0	0	0	0	1	0	0	0	0	1	0	2018	3	10	1
PD29	PD	74	0	0	0	1	0	1	0	0	1	1	0	2015	6	10	1
PD30	PD	77	0	0	0	0	1	0	0	0	1	1	0	2018	3	5	1
PD31	PD	64	0	0	0	0	0	0	0	0	0	1	0				1
PD32	PD	66	0	0	0	1	0	0	0	1	0	0	0	2015	6	9	1
PD33	PD	81	0	1	1	1	1	0	0	0	0	1	0	2020	1		1
PD34	PD	65	1	1	0	0	0	0	0	0	1	1	0	2019	2	10	1
PD35	PD	69	1	0	0	0	0	0	0	0	0	1	0	2017	4	7	1
PD36	PD	61	1	1	0	0	0	0	0	0	1	1	0	2020	1		1
PD37	PD	79	0	0	0	0	0	0	0	0	0	0	0	2018	3	14	1
PD38	PD	59	0	1	1	0	0	0	0	0	0	0	0	2020	1	22	1
PD39	PD	87	1	0	0	1	0	0	0	0	0	1	0	2017	4	7	1
PD40	PD	74	0	0	0	0	0	0	0	0	1	1	0	2017	4	9	1
PD41	PD	74	0	1	0	1	1	0	0	0	0	1	0	2020	1	10	1
PD42	PD	79	1	0	0	0	0	1	0	0	1	1	0	2020	1	3	1
PD43	PD	80	0	0	0	0	0	0	0	0	1	1	1	2013	8	25	1
PD44	PD	68	1	0	0	0	0	0	0	0	0	0	0	2015	6	13	1
PD45	PD	72	1	1	0	0	1	1	0	0	1	1	0	2015	6	6	1
PD46	PD	77	1	1	1	0	0	0	0	0	1	1	0	2013	8	22	1
PD47	PD	82	0	1	0	1	1	0	0	0	0	1	0	2019	2	9	1
PD48	PD	86	1	0	0	0	1	1	0	0	1	0	0	2018	3	8	1
PD49	PD	89	0	1	1	0	1	0	0	0	1	0	0	2017	4	62	1
PD50	PD	80	0	1	1	0	0	1	0	0	1	1	0	1991	30	32	1
PD51	PD	76	1	1	1	0	0	0	0	0	1	1	1	2009	12	14	1
PD52	PD	86	1	1	1	0	1	0	0	0	0	0	0	2013	8	29	1
PD53	PD	80	1	0	0	1	0	1	0	0	1	1	0	2020	1	11	1
PD54	PD	65	0	0	0	0	0	0	0	0	0	0	0	2016	5	2	1
PD55	PD	59	0	1	1	0	0	0	0	0	0	1	0	2020	1	4	1
PD56	PD	84	1	0	0	1	0	0	0	0	1	0	0	2019	2	16	1
PD57	PD	78	0	1	1	1	1	1	0	0	0	1	0	2015	6	28	1
PD58	PD	81	0	1	1	1	0	0	0	0	1	0	0	2013	8	9	1
PD59	PD	67	0	1	1	0	0	0	0	0	0	1	0	2014	7	11	1
PD60	PD	67	1	1	0	0	0	0	0	0	0	1	0	2018	3	4	1
PD61	PD	64	1	1	1	0	1	0	1	0	0	0	0	2010	11	2	1
PD62	PD	72	0	0	0	1	1	0	0	0	1	0	0	2018	3	5	1
PD63	PD	70	1	1	1	0	0	1	0	0	1	1	0	2017	4	12	1
PD64	PD	69	0	1	0	0	0	0	0	0	1	0	0	2018	3	2	1
PD65	PD	64	0	0	0	0	0	0	0	0	0	1	0	2017	4	4	1
PD66	PD	68	1	1	1	0	0	0	0	0	0	1	0	2018	3	10	1
PD67	PD	72	0	1	1	0	0	0	0	0	1	1	0	2013	8	2	1
